# Supplementary material for: Single-Cell Transcriptomic and Metabolic Signatures in Exhausted and Classical Memory B Cells—An Exploratory Analysis in Systemic Lupus Erythematosus and Lupus Nephritis
Source: Biomedicines. 2026 May 25;14(6):1188. doi: 10.3390/biomedicines14061188 (PMC13295815; doi:10.3390/biomedicines14061188)
Supplement: Supplementary file 1 [file biomedicines-14-01188-s001.zip]

Archive with 1 entries (1 files):
- biomedicines-4230270-supplementary.pdf
